# Supplementary material for: Recto-Anal Junction (RAJ) and Fecal Microbiomes of Cattle Experimentally Challenged With Escherichia coli O157:H7
Source: Front Microbiol. 2020 Apr 17;11:693. doi: 10.3389/fmicb.2020.00693 (PMC7181329; doi:10.3389/fmicb.2020.00693)
Supplement: Supplementary file 1 [file Data_Sheet_1.zip]

Archive with 2 entries (2 files):
- Table S1.tiff
- Table S2.tiff
