# Supplementary material for: Recto-Anal Junction (RAJ) and Fecal Microbiomes of Cattle Experimentally Challenged With Escherichia coli O157:H7
Source: Front Microbiol. 2020 Apr 17;11:693. doi: 10.3389/fmicb.2020.00693 (PMC7181329; doi:10.3389/fmicb.2020.00693)
Supplement: Supplementary file 2 [file Data_Sheet_2.zip]

Archive with 7 entries (7 files):
- Figure S1.tiff
- Figure S2.tiff
- Figure S3.tiff
- Figure S4.tiff
- Figure S5.tiff
- Figure S6 cont.tiff
- Figure S6.tiff
